# Supplementary material for: Early-Stage Electrochemical Kinetics of Agave Distillates: Impact of Barrel Toasting on Polyphenol Extraction Dynamics
Source: Foods. 2026 Jan 4;15(1):170. doi: 10.3390/foods15010170 (PMC12785789; doi:10.3390/foods15010170)
Supplement: Supplementary file 1 [file foods-15-00170-s001.zip]

Archive with 1 entries (1 files):
- foods-4066198-supplementary.pdf
